# Supplementary material for: Development of the Hypertension Index Model in General Adult Using the Korea National Health and Nutritional Examination Survey and the Korean Genome and Epidemiology Study
Source: J Pers Med. 2021 Sep 28;11(10):968. doi: 10.3390/jpm11100968 (PMC8540826; doi:10.3390/jpm11100968)
Supplement: Supplementary file 1 [file jpm-11-00968-s001.zip]

Archive with 1 entries (1 files):
- jpm-1326785-supplementary.pdf
